# Supplementary material for: Parachorius semsanganus sp. n. (Coleoptera, Scarabaeidae, Scarabaeinae) from Laos and its significance in the phylogeny of Oriental Deltochilini
Source: Zookeys. 2011 Jun 22;(111):51–7. doi: 10.3897/zookeys.111.1221 (PMC3142690; doi:10.3897/zookeys.111.1221)
Supplement: XML Treatment for Parachorius semsanganus [file zookeys.111.1221-treatment1.xml]

<!DOCTYPE tp:taxon-treatment
  PUBLIC "-//TaxonX//DTD Taxonomic Treatment Publishing DTD v0 20100105//EN" "tax-treatment-NSO.dtd">
<tp:taxon-treatment xmlns:tp="http://www.plazi.org/taxpub"><tp:treatment-meta><mixed-citation publication-type="journal"><person-group><name><surname>Tarasov</surname><given-names>S.</given-names></name><name><surname>Keith</surname><given-names>D.</given-names></name></person-group><article-title><italic>Parachorius semsanganus</italic> sp. n. (Coleoptera, Scarabaeidae, Scarabaeinae) from Laos and its significance in the phylogeny of Oriental Deltochilini</article-title><source>Zookeys</source><day>22</day><month>6</month><year>2011</year><volume>2011</volume><issue>111</issue><fpage>51</fpage><lpage>57</lpage><pub-id pub-id-type="doi">10.3897/zookeys.111.1221</pub-id></mixed-citation></tp:treatment-meta><tp:nomenclature><tp:taxon-name>
                        <tp:taxon-name-part taxon-name-part-type="genus">Parachorius</tp:taxon-name-part>
                        <tp:taxon-name-part taxon-name-part-type="species">semsanganus</tp:taxon-name-part>
                        <object-id xmlns:xlink="http://www.w3.org/1999/xlink" xlink:type="simple">urn:lsid:zoobank.org:act:E79FA444-725E-40E6-986A-9FB48B7D232A</object-id>
                        <object-id xmlns:xlink="http://www.w3.org/1999/xlink" xlink:type="simple">http://species-id.net/wiki/Parachorius_semsanganus</object-id>
                    </tp:taxon-name><tp:taxon-authority>Tarasov &amp; Keith</tp:taxon-authority><tp:taxon-status xmlns:xlink="http://www.w3.org/1999/xlink" xlink:type="simple">sp. n.</tp:taxon-status><xref ref-type="fig" rid="F1">Figs 1–5</xref></tp:nomenclature><tp:treatment-sec sec-type="Type locality"><title>Type locality.</title><p>Laos, Xieng Khouang prov., Phou Sane Mt.</p></tp:treatment-sec><tp:treatment-sec sec-type="Material examined"><title>Material examined.</title><p><italic>Holotype</italic> (NHMB), male bearing the following labels:</p><p>LAOS-NE, Xieng Khouang prov., <named-content xmlns:xlink="http://www.w3.org/1999/xlink" content-type="dwc:verbatimCoordinates" xlink:type="simple">19°38.20'N, 103°20.20'E</named-content>, Phonsavan (30 km NE): PHOU SANE Mt., 1420 m, 10.-30.v.2009, D. Hauck leg.</p><p>NHMB Basel, NMPC Prague Laos 2009 Expedition: M. Brancucci, M. Geiser, Z. Kraus, D. Hauck, V. Kubáň</p><p>HOLOTYPE Parachorius semsanganus S. Tarasov &amp; D. Keith det. 2011</p><p><italic>Paratypes.</italic> 9♀, same data as holotype; 2♂, same data as holotype but Z. Kraus leg.; 4♂, 3♀, LAOS-NE, Xieng Khouang prov., <named-content xmlns:xlink="http://www.w3.org/1999/xlink" content-type="dwc:verbatimCoordinates" xlink:type="simple">19°37'N, 103°20'E</named-content>; <named-content xmlns:xlink="http://www.w3.org/1999/xlink" content-type="dwc:verbatimCoordinates" xlink:type="simple">19°38'N, 103°20'E</named-content>, 30 km NE Phonsavan: Ban Na, Lam Phou Sane Mt., 1300–1500 m, 10.-30.v.2009, M. Brancucci leg.</p></tp:treatment-sec><tp:treatment-sec sec-type="Description"><title>Description.</title><p>Oval, convex, black, entirely shiny; mouthparts, antennae and legs red-brown. Dorsal body side covered with two types of punctures: larger (normal) punctures and very tiny punctures (which can be observed only under higher magnification of 40x or more) Dorsal and ventral body sides glabrous. Length 8.2–10.6</p><sec sec-type="Male"><title>Male (<xref ref-type="fig" rid="F1">Fig. 4</xref>).</title><p>Head flat, punctation fine; anterior margin notched medially; notch delimited by 2 prominent triangular obtuse teeth; clypeus laterad of each tooth very slightly notched; eyes completely divided by canthus into lower and upper lobes; lower lobes significantly larger than upper ones; genae and clypeus not distinctly separated from frons; genae rounded and protruding; antennae with 9 segments, antennal club with 3 segments.</p><p>Pronotum broadly trapezoidal, punctation fine, separated by 1–2 puncture diameters on disc, becoming slightly denser laterally. Lateral margins of pronotum flattened, arcuate, widest near base; lateral and anterior side marginate, posterior side not marginate; anterior angles obtuse; posterior angles rounded. Prothoracic fovea excavated, delimited by ridge reaching propleural lateral margin.</p><p>Elytra with eight striae, sublateral carina forming pseudepipleuron beyond eighth stria; epipleura narrow; interstriae flat with sparse, fine punctation.</p><p>Protibiae with three outer teeth; 1st tooth slightly thicker than two others; inner margin with two vertical teeth underneath, located approximately opposite to 2nd and <!--PageBreak--><!--PageBreak-->3rd outer teeth; protibial apical spur acute, long, reaching middle or apical portion of 3rd tarsal segment; sometimes protibial teeth and apical spur abraded.</p><p>Metafemoral posterior margin with keel bearing indistinct and slight serration on top (<xref ref-type="fig" rid="F1">Fig. 5</xref>). Metatibiae slightly curved, conspicuously denticulate on inner margin (<xref ref-type="fig" rid="F1">Fig. 5</xref>, indicated with arrow); teeth are abraded in some specimens.</p><p>Pygidium with rather coarse, uniform, dense punctation.</p><p>Aedeagus (<xref ref-type="fig" rid="F1">Figs 1–3</xref>) with converging, spatulate apices of parameres.</p></sec><sec sec-type="Female"><title>Female</title><p>Similar to male but with the 1st protibial outer tooth slightly thinner than in males; metafemoral posterior margin not serrate; metatibial inner margin not denticulate.</p></sec><sec sec-type="Variation"><title>Variation.</title><p>All specimens of the type series look very similar to each other. Some variation may be observed in the shape of teeth on the metatibial inner margin, which are less expressed in some males due to abrasion.</p></sec><sec sec-type="Holotype"><title>Holotype (<xref ref-type="fig" rid="F1">Fig. 4</xref>).</title><p>The holotype specimen lacks the tarsus of the right middle leg.</p></sec></tp:treatment-sec><tp:treatment-sec sec-type="Differential diagnosis"><title>Differential diagnosis.</title><p>The new species is quite distinct among all other known species of <italic><tp:taxon-name>Parachorius</tp:taxon-name></italic> and <italic><tp:taxon-name>Cassolus</tp:taxon-name></italic>. It can be easily separated from them by the following unique set of character states: clypeus near outer side of each clypeal tooth very slightly notched, metatibial inner margin with large teeth (<xref ref-type="fig" rid="F1">Fig. 5</xref>, arrowed), and aedeagus with spatulate apices which are largely bent inward (<xref ref-type="fig" rid="F1">Figs 1–3</xref>).</p></tp:treatment-sec><tp:treatment-sec sec-type="Distribution and ecology"><title>Distribution and ecology.</title><p>The species is known from only 16 specimens of the type series collected across a range of altitudes between 1300–1500 m on Phou Sane Mt. of Xieng Khouang province in Laos.</p></tp:treatment-sec><tp:treatment-sec sec-type="Etymology"><title>Etymology.</title><p>The name of the new species is derived from the Latinized Lao words “syam” – link and “sanga” – spectacular. Its meaning “spectacular link” refers to the fact that this species represents a “morphological link” between the genera <italic><tp:taxon-name>Parachorius</tp:taxon-name></italic> and <italic><tp:taxon-name>Cassolus</tp:taxon-name></italic>.</p></tp:treatment-sec><tp:treatment-sec sec-type="Taxonomic notes"><title>Taxonomic notes.</title><p>Based on taxonomic concepts of the most recent monographic study dealing with <italic><tp:taxon-name>Parachorius</tp:taxon-name></italic> and <italic><tp:taxon-name>Cassolus</tp:taxon-name></italic> (<xref ref-type="bibr" rid="B1">Balthasar 1963</xref>), the morphological differences between these two taxa can be summarized as follows: <italic><tp:taxon-name>Cassolus</tp:taxon-name></italic> are normally smaller than <italic><tp:taxon-name>Parachorius</tp:taxon-name></italic>; the clypeus near the outer side of each clypeal tooth is usually deeply notched in <italic><tp:taxon-name>Cassolus</tp:taxon-name></italic> and not notched in <italic><tp:taxon-name>Parachorius</tp:taxon-name></italic> (very slightly notched in <italic><tp:taxon-name>Parachorius semsanganus</tp:taxon-name></italic> sp. n.); the metatibiae are curved in <italic><tp:taxon-name>Cassolus</tp:taxon-name></italic> and more or less straight in <italic><tp:taxon-name>Parachorius</tp:taxon-name></italic> (slightly curved in <italic><tp:taxon-name>Parachorius semsanganus</tp:taxon-name></italic> sp. n.); some <italic><tp:taxon-name>Cassolus</tp:taxon-name></italic> species have denticles on the inner metatibial margin, whereas the metatibial margin of <italic><tp:taxon-name>Parachorius</tp:taxon-name></italic> is not at all denticulate (distinctly denticulate in <italic><tp:taxon-name>Parachorius semsanganus</tp:taxon-name></italic> sp.n.). As can be seen from this combination of characters, <italic><tp:taxon-name>Parachorius semsanganus</tp:taxon-name></italic> sp. n.is similar, on the one hand, to <italic><tp:taxon-name>Parachorius</tp:taxon-name></italic> and on the other hand to <italic><tp:taxon-name>Cassolus</tp:taxon-name></italic> (in particular to <italic><tp:taxon-name>Cassolus gotoi</tp:taxon-name></italic> Masumoto, 1986). A robust justification of the taxonomic placement of <italic><tp:taxon-name>Parachorius semsanganus</tp:taxon-name></italic> sp. n. requires an extensive phylogenetic analysis embracing both <italic><tp:taxon-name>Parachorius</tp:taxon-name></italic> and <italic><tp:taxon-name>Cassolus</tp:taxon-name></italic>. Such an analysis is currently in preparation and it may, in particular, result in the synonymy of <italic><tp:taxon-name>Parachorius</tp:taxon-name></italic> and <italic><tp:taxon-name>Cassolus</tp:taxon-name></italic>. Therefore to avoid potential nomenclatural changes in the future, we place the new species in the earlier described genus <italic>Parachorius</italic>.<!--PageBreak--></p><fig id="F1" position="float" orientation="portrait"><label>Figures 1–5.</label><caption><p>Morphological features of <italic>Parachorius semsanganus</italic> <bold>sp. n.</bold>: <bold>1–3</bold> paratype, aedeagus <bold>1</bold> aedeagus lateral view <bold>2</bold> aedeagus apical view <bold>3</bold> aedeagus dorsal view <bold>4</bold> male holotype, habitus <bold>5</bold> male paratype, hind leg, arrow indicates teeth on inner tibial margin.</p></caption><graphic xmlns:xlink="http://www.w3.org/1999/xlink" xlink:href="ZooKeys-111-051-g001.jpg" position="float" orientation="portrait" xlink:type="simple"/></fig></tp:treatment-sec><ref-list><ref id="B1"><mixed-citation xmlns:xlink="http://www.w3.org/1999/xlink" xlink:type="simple"><person-group><name name-style="western"><surname>Balthasar</surname><given-names>V</given-names></name></person-group> (<year>1963</year>)<article-title> Monographie der Scarabaeidae und Aphodiidae der palaearktischen und orientalischen Region.</article-title><source>Tschechoslowakische Akademie der Wissenschaften Prag</source><volume>1</volume>: <fpage>1</fpage>-<lpage>391</lpage>, XXIV pl.</mixed-citation></ref></ref-list></tp:taxon-treatment>
